# Supplementary material for: Eye-Tracking Assessment in Patients with Disorders of Consciousness: A Systematic Review
Source: Brain Sci. 2026 May 30;16(6):590. doi: 10.3390/brainsci16060590 (PMC13297577; doi:10.3390/brainsci16060590)
Supplement: Supplementary file 1 [file brainsci-16-00590-s001.zip]

Archive with 3 entries (3 files):
- Supplemenaty Table S2.pdf
- Supplementary File S1.pdf
- Supplementary Table S1.pdf
